# Supplementary material for: Movement and contact patterns of long-distance free-grazing ducks and avian influenza persistence in Vietnam
Source: PLoS One. 2017 Jun 20;12(6):e0178241. doi: 10.1371/journal.pone.0178241 (PMC5478089; doi:10.1371/journal.pone.0178241)
Supplement: S4 File — (TXT) [file pone.0178241.s004.txt]

ID	ID_for_sites	location	sampled	A_positive_pools	household_size	rank_rice	rank_other_crops	rank_chicken	rank_ducks	rank_geese	rank_pigs	rank_fish	rank_bovidae	rank_other_1	other_production_1	rank_other_2	other_production_2	years_duck_farming	number_flocks	current_size	current_age	duck_type	breed	age_purchase	origin	sale_plan	same_journey	factor_planning_1	factor_planning_2	factor_planning_3	grazing_home_per_year	carcass_disposal	number_HPAI_vaccination	last_injection_months	cholera_vaccination
F10-1	1	REMOVED	no	NA	4	2	0	0	1	0	0	0	0	0	NA	0	NA	20	1	4500	180	Layer ducks	Vit Co	1	Hatchery	Farmer	No	success to secure access to paddy	familiarity with area	NA	2	Burial	3	1.5 months	yes
F10-3	2	REMOVED	yes	2	4	1	0	3	2	3	0	0	0	0	NA	0	NA	10	1	2500	180	Layer ducks	Vit Co	1	Hatchery	Farmer	No	distance from home commune	abundance of feed on paddy	familiarity with local people	1	Burial	2	1 month	yes
F10-2	3	REMOVED	yes	0	3	2	0	3	1	4	0	0	0	0	NA	0	NA	5	2	3200	150	Layer ducks	Vit Co	1	Hatchery	Farmer or trader	Yes, same sites but different order	familiarity with area	NA	NA	2	Burial	2	1 week	yes
F10-4	4	REMOVED	no	NA	4	2	0	0	1	0	0	0	0	0	NA	0	NA	17	1	2200	315	Layer ducks	Vit Co	1	Hatchery	Farmer	Yes, same sites but different order	familiarity with area	cost and benefit calculation	NA	2	Burial and consumption	3	3 months	yes
F10-5	5	REMOVED	no	NA	3	1	0	0	2	0	0	0	0	0	NA	0	NA	8	1	2300	360	Layer ducks	Vit Co	120	Farm	Poultry trader	No	success to secure access to paddy	success to secure access to paddy	NA	1	Burial	2	8 months	yes
F10-6	6	REMOVED	no	NA	4	0	0	0	1	0	0	0	0	0	NA	0	NA	21	2	8000	150	Layer ducks	Vit Co	1	Hatchery	Farmer	No	success to secure access to paddy	success to secure access to paddy	NA	0	Burial	1	4 months	yes
F1-1	7	REMOVED	yes	3	4	0	3	3	1	3	0	2	0	0	NA	0	NA	20	2	1000	150	Layer ducks	Vit Co	1	Hatchery	Farmer	No	success to secure access to paddy	NA	NA	3	Burial	1	4 months	yes
F1-2	8	REMOVED	no	NA	4	0	3	3	1	0	0	0	0	2	labour work	0	NA	13	2	400	210	Layer ducks	Vit Co	1	Hatchery	Farmer or trader	No	success to secure access to paddy	cost and benefit calculation	NA	3	Burial	1	6 months	yes
F1-3	9	REMOVED	yes	0	4	0	0	2	1	0	0	0	0	0	NA	0	NA	35	2	500	450	Layer ducks	Vit Co	240	Farm	Farmer or trader	No	success to secure access to paddy	ease of access	cleanliness of environment	3	Burial and consumption	1	unknown	yes
F1-4	10	REMOVED	yes	0	6	3	4	4	1	4	0	0	0	2	labour work	0	NA	4	1	3800	410	Layer ducks	Vit Co	240	Farm	Farmer or trader	Yes, sames sites in same order	familiarity with local people	success to secure access to paddy	NA	2	Burial and consumption	2	unknown	yes
F2-1	11	REMOVED	yes	0	4	2	0	3	1	3	0	0	0	0	NA	0	NA	40	2	1300	390	Layer ducks	Vit Co	1	Hatchery	Farmer or trader	No	success to secure access to paddy	cost and benefit calculation	success to secure access to paddy	3	Consumption	2	2 months	yes
F2-2	12	REMOVED	yes	1	4	2	0	0	1	0	0	0	0	0	NA	0	NA	29	1	2300	180	Layer ducks	Vit Co	1	Hatchery	Farmer	No	success to secure access to paddy	NA	NA	3	Burial and consumption	2	2 months	yes
F2-3	13	REMOVED	yes	1	4	0	0	0	1	0	0	0	0	0	NA	0	NA	10	1	2800	180	Layer ducks	Vit Co	1	Hatchery	Farmer	No	success to secure access to paddy	success to secure access to paddy	cost and benefit calculation	2	Burning or burial	2	2 months	no
F2-4	14	REMOVED	no	NA	5	0	0	0	1	2	0	0	0	0	NA	0	NA	27	1	3500	290	Layer ducks	Vit Co	180	Farm	Farmer	No	success to secure access to paddy	familiarity with local people	cost and benefit calculation	3	missing	1	unknown	yes
F3-1	15	REMOVED	yes	0	7	0	3	3	1	3	0	2	0	3	pigeons	3	eels	20	1	1500	195	Layer ducks	Vit Co	1	Hatchery	Farmer or trader	Yes, same sites but different order	familiarity with local people	success to secure access to paddy	cost and benefit calculation	missing	Consumption	1	5 months	yes
F3-2	16	REMOVED	no	NA	4	2	0	3	1	4	0	4	0	0	NA	0	NA	10	1	3700	390	Layer ducks	Vit Co	210	Farm	Farmer	No	familiarity with local people	success to secure access to paddy	success to secure access to paddy	missing	Consumption	2	1 month	yes
F3-3	17	REMOVED	no	NA	6	0	0	0	1	0	0	0	0	0	NA	0	NA	3	1	1000	240	Layer ducks	Vit Co	1	Hatchery	Farmer	No	familiarity with local people	success to secure access to paddy	cost and benefit calculation	3	Burial	2	6 months	yes
F3-4	18	REMOVED	yes	0	3	0	0	0	1	0	0	0	0	0	NA	0	NA	10	3	2800	210	Layer ducks	Vit Co	1	Hatchery	Farmer	Yes, sames sites in same order	cost and benefit calculation	familiarity with area	NA	3	Burial	2	5 months	yes
F3-5	19	REMOVED	yes	0	4	2	3	3	1	0	0	0	0	0	NA	0	NA	12	3	2800	390	Layer ducks	Vit Co	1	Hatchery	Farmer	Yes, sames sites in same order	familiarity with area	NA	NA	3	Burial and consumption	2	3 months	yes
F4-1	20	REMOVED	yes	1	4	0	2	2	1	0	0	0	0	0	NA	0	NA	20	1	2500	167	Layer ducks	Vit Co	1	Hatchery	Farmer	No	success to secure access to paddy	familiarity with area	cost and benefit calculation	4	Burial	2	unknown	yes
F4-2	21	REMOVED	yes	0	5	0	0	2	1	0	0	0	0	0	NA	0	NA	30	1	1300	240	Layer ducks	Vit Co Mau	1	Hatchery	Poultry trader	Yes, same sites but different order	success to secure access to paddy	success to secure access to paddy	NA	3	Burial	1	5 months	yes
F5-1	22	REMOVED	yes	0	4	0	0	2	1	0	0	0	0	0	NA	0	NA	32	1	3500	330	Layer ducks	Vit Co	1	Itinerant poultry trader	Poultry trader	Yes, same sites but different order	familiarity with area	NA	NA	3	Consumption	2	1 month	yes
F5-2	23	REMOVED	yes	11	5	0	0	0	1	0	0	0	0	0	NA	0	NA	18	1	2800	75	Layer ducks	Vit Co	1	Hatchery	Farmer	No	success to secure access to paddy	familiarity with local people	NA	3	Burial	2	1 month	yes
F5-3	24	REMOVED	yes	0	5	1	0	0	2	3	0	0	0	0	NA	0	NA	19	2	2000	180	Layer ducks	Vit Co	1	Hatchery	Farmer	No	success to secure access to paddy	success to secure access to paddy	familiarity with local people	3	Burial	1	1 month	yes
F5-4	25	REMOVED	no	NA	4	2	0	0	1	3	0	0	0	0	NA	0	NA	20	2	1500	330	Layer ducks	Vit Co	1	Hatchery	Farmer	Yes, same sites but different order	familiarity with local people	NA	NA	3	Burial	2	3 months	yes
F5-5	26	REMOVED	no	NA	5	0	0	2	1	2	0	0	0	0	NA	0	NA	6	1	737	300	Layer ducks	Vit Co	180	Farm	Farmer or trader	No	success to secure access to paddy	cost and benefit calculation	NA	2	Burial	2	3 months	yes
F5-6	27	REMOVED	yes	0	7	0	0	0	1	0	0	0	0	2	renting land to other farmers	0	NA	13	3	8000	165	Layer ducks	Vit Co	1	Hatchery	Poultry trader	No	familiarity with local people	success to secure access to paddy	abundance of feed on paddy	3	Burial	2	unknown	yes
F6-1	28	REMOVED	yes	0	6	0	0	4	1	0	0	0	0	2	grocery shop	3	labour work	7	1	450	210	Layer ducks	Vit Co	150	Farm	Farmer or trader	No	success to secure access to paddy	abundance of feed on paddy	familiarity with local people	3	missing	2	3 months	yes
F6-2	29	REMOVED	no	NA	3	0	0	0	2	0	0	0	0	1	egg trade	0	NA	13	2	800	90	Layer ducks	Vit Co	1	Hatchery	Poultry trader	Yes, same sites but different order	success to secure access to paddy	familiarity with local people	NA	3	Burial	2	1 month	yes
F6-3	30	REMOVED	yes	0	5	0	0	2	1	0	0	0	0	0	NA	0	NA	25	1	450	240	Layer ducks	Vit Co	150	Farm	Farmer or trader	Yes, same sites but different order	success to secure access to paddy	abundance of feed on paddy	NA	3	Burial	2	unknown	yes
F6-4	31	REMOVED	yes	0	5	0	0	0	1	0	0	0	0	0	NA	0	NA	15	2	300	360	Layer ducks	Vit Co	240	Farm	Poultry trader	Yes, same sites but different order	success to secure access to paddy	familiarity with area	NA	3	Burial	2	unknown	yes
F6-5	32	REMOVED	yes	0	5	2	0	3	1	0	0	0	0	0	NA	0	NA	25	2	600	210	Layer ducks	Vit Co	1	Hatchery	Poultry trader	Yes, sames sites in same order	success to secure access to paddy	familiarity with area	NA	3	Burial	2	2 months	yes
F6-6	33	REMOVED	yes	2	5	2	0	4	1	4	0	3	0	0	NA	0	NA	25	2	3500	300	Layer ducks	Vit Co	1	Hatchery	Farmer	Yes, sames sites in same order	success to secure access to paddy	success to secure access to paddy	familiarity with area	3	Burial	2	4.5 months	yes
F6-7	34	REMOVED	yes	0	4	0	0	0	1	0	0	0	0	0	NA	0	NA	24	2	1200	300	Layer ducks	Vit Co	105	Farm	Farmer or trader	Yes, sames sites in same order	familiarity with local people	NA	NA	3	Burial and consumption	2	unknown	yes
F6-8	35	REMOVED	no	NA	4	2	0	0	1	0	0	0	0	0	NA	0	NA	28	2	1500	270	Layer ducks	Vit Co	75	Farm	Poultry trader	No	success to secure access to paddy	success to secure access to paddy	familiarity with local people	2	Disposal in environment	3	1.5 months	yes
F7-1	36	REMOVED	no	NA	8	2	0	0	1	0	5	0	4	3	transport of ducks	0	NA	20	1	2800	225	Layer ducks	Vit Co	1	Hatchery	Poultry trader	No	success to secure access to paddy	success to secure access to paddy	NA	3	Burial	2	4 months	yes
F7-2	37	REMOVED	no	NA	4	2	0	0	1	0	0	0	0	0	NA	0	NA	15	1	3000	165	Layer ducks	Vit Co	1	Hatchery	Poultry trader	Yes, same sites but different order	familiarity with area	familiarity with local people	success to secure access to paddy	3	Burial	2	4 months	yes
F7-3	38	REMOVED	yes	0	4	0	0	0	2	0	0	0	0	1	transport of ducks	0	NA	22	3	2900	195	Layer ducks	Vit Co	75	Farm	Poultry trader	No	abundance of feed on paddy	familiarity with area	success to secure access to paddy	missing	Burial	2	2 months	yes
F7-4	39	REMOVED	yes	1	6	0	0	0	1	0	0	0	0	0	NA	0	NA	21	1	1500	240	Layer ducks	Vit Co	1	Hatchery	Poultry trader	Yes, sames sites in same order	success to secure access to paddy	familiarity with area	NA	3	Burial	3	1 month	yes
F7-5	40	REMOVED	no	NA	5	2	3	0	1	0	0	0	0	0	NA	0	NA	15	1	2700	180	Layer ducks	Vit Co	1	Hatchery	Poultry trader	No	abundance of feed on paddy	success to secure access to paddy	NA	3	Consumption	2	1.5 months	yes
F7-6	41	REMOVED	yes	0	7	0	0	0	1	0	0	0	0	0	NA	0	NA	25	2	300	300	Layer ducks	Vit Co	1	Hatchery	Farmer	No	success to secure access to paddy	familiarity with local people	distance from home commune	missing	Burial	2	7.5 months	yes
F8-1	42	REMOVED	yes	1	5	0	0	0	1	0	0	0	0	0	NA	0	NA	16	1	1500	225	Layer ducks	Vit Co	1	Hatchery	Poultry trader	No	success to secure access to paddy	NA	NA	missing	Burial	3	1 week	yes
F9-1	43	REMOVED	yes	0	4	0	0	2	1	2	0	0	0	0	NA	0	NA	17	2	800	480	Layer ducks	Vit Co	1	Hatchery	Farmer	Yes, sames sites in same order	success to secure access to paddy	success to secure access to paddy	NA	2	Burial	2	2.5 months	yes
F9-2	44	REMOVED	yes	0	4	2	0	4	1	3	0	0	0	0	NA	0	NA	16	1	2200	270	Layer ducks	Vit Co	150	Farm	Farmer	Yes, sames sites in same order	familiarity with area	success to secure access to paddy	distance from home commune	3	Consumption	2	1.5 months	yes
