# Supplementary material for: Movement and contact patterns of long-distance free-grazing ducks and avian influenza persistence in Vietnam
Source: PLoS One. 2017 Jun 20;12(6):e0178241. doi: 10.1371/journal.pone.0178241 (PMC5478089; doi:10.1371/journal.pone.0178241)
Supplement: S5 File — (TXT) [file pone.0178241.s005.txt]

ID	farmer_ID	site_rank	site_location	duration_days	transport_type	transport_other_flocks	flock_on_field_before	number_direct_contacts	contact_poultry	contact_wild_ducks	contact_other_wild_birds	is_home	is_confined
1	1	A	REMOVED	20	Boat	0	NA	NA	0	NA	NA	yes	yes
2	1	B	REMOVED	30	Boat	0	0	0	0	1	1	no	no
3	1	A	REMOVED	110	Boat	0	0	0	0	1	1	yes	no
4	1	C	REMOVED	10	NA	NA	0	0	0	1	1	no	no
5	2	A	REMOVED	30	Boat	0	NA	NA	0	NA	NA	yes	yes
6	2	B	REMOVED	60	Boat	0	1	60	0	1	1	no	no
7	2	C	REMOVED	60	By foot	NA	0	0	0	0	1	no	no
8	2	B	REMOVED	30	Boat	0	1	30	0	1	1	no	no
9	2	D	REMOVED	5	NA	NA	0	0	0	0	0	no	no
10	3	A	REMOVED	30	Boat	0	NA	NA	0	NA	NA	yes	yes
11	3	B	REMOVED	90	Boat	0	0	0	0	0	1	no	no
12	3	A	REMOVED	10	NA	NA	0	0	0	0	1	yes	no
13	4	A	REMOVED	30	Boat	0	NA	NA	0	NA	NA	yes	yes
14	4	B	REMOVED	30	Boat	0	0	0	0	0	0	no	no
15	4	C	REMOVED	90	Boat	0	0	0	0	1	1	no	no
16	4	D	REMOVED	30	Boat	0	0	0	0	0	1	no	no
17	4	B	REMOVED	30	Boat	0	0	0	0	0	0	no	no
18	4	A	REMOVED	15	Boat	0	0	0	0	0	0	yes	no
19	4	C	REMOVED	90	Boat	0	0	0	0	1	1	no	no
20	4	E	REMOVED	3	NA	NA	0	0	0	0	0	no	no
21	5	A	REMOVED	180	Boat	0	0	0	0	0	0	yes	no
22	5	B	REMOVED	60	By foot	NA	0	2	0	0	0	no	no
23	5	C	REMOVED	1	NA	NA	0	0	0	0	0	no	no
24	6	A	REMOVED	25	Boat	0	NA	NA	0	NA	NA	yes	yes
25	6	B	REMOVED	80	Boat	0	0	8	0	1	1	no	no
26	6	C	REMOVED	40	Boat	0	0	4	0	0	1	no	no
27	6	D	REMOVED	15	NA	NA	1	2	0	0	0	no	no
28	7	A	REMOVED	30	By foot	NA	NA	NA	0	NA	NA	yes	yes
29	7	A	REMOVED	60	Boat	0	0	0	0	0	0	yes	no
30	7	B	REMOVED	60	Boat	0	0	0	0	0	1	no	no
31	7	C	REMOVED	3	NA	NA	1	0	0	0	1	no	no
32	8	A	REMOVED	30	Boat	1	NA	NA	0	NA	NA	yes	yes
33	8	B	REMOVED	60	Boat	1	0	0	0	0	1	no	no
34	8	C	REMOVED	37	Boat	1	0	0	0	0	1	no	no
35	8	D	REMOVED	90	NA	NA	1	0	0	0	1	no	no
36	9	A	REMOVED	30	Boat	1	NA	NA	0	NA	NA	yes	yes
37	9	B	REMOVED	90	Boat	1	888	0	0	1	1	no	no
38	9	C	REMOVED	30	Boat	1	888	0	0	1	1	no	no
39	9	D	REMOVED	60	NA	NA	888	0	0	1	1	no	no
40	10	B	REMOVED	10	Boat	0	0	0	0	0	1	no	no
41	10	C	REMOVED	40	Boat	0	0	0	0	0	1	no	no
42	10	D	REMOVED	120	NA	NA	NA	NA	0	NA	NA	yes	yes
43	11	A	REMOVED	30	Boat	0	NA	NA	0	NA	NA	yes	yes
44	11	B	REMOVED	40	Boat	0	0	0	0	0	1	no	no
45	11	C	REMOVED	20	Boat	0	0	0	0	0	1	no	no
46	11	D	REMOVED	20	Boat	0	0	0	0	0	1	no	no
47	11	E	REMOVED	20	Boat	0	0	0	0	0	1	no	no
48	11	A	REMOVED	30	Boat	0	0	0	0	0	1	yes	no
49	11	F	REMOVED	30	By foot	NA	1	1	0	0	1	no	no
50	11	G	REMOVED	60	NA	NA	1	1	0	0	1	no	no
51	12	A	REMOVED	45	Boat	0	NA	NA	0	NA	NA	yes	yes
52	12	B	REMOVED	60	Boat	0	0	60	0	1	1	no	no
53	12	C	REMOVED	75	Boat	0	0	75	0	1	1	no	no
54	12	D	REMOVED	29	NA	NA	0	29	0	1	1	no	no
55	13	A	REMOVED	40	By foot	NA	NA	NA	0	NA	NA	yes	yes
56	13	B	REMOVED	60	By foot	NA	1	0	0	0	0	no	no
57	13	A	REMOVED	30	Boat	0	0	0	0	0	0	yes	no
58	13	C	REMOVED	30	Boat	0	0	2	0	0	1	no	no
59	13	B	REMOVED	5	Boat	0	1	0	0	888	888	no	no
60	13	D	REMOVED	5	NA	NA	0	0	0	0	1	no	no
62	14	B	REMOVED	20	Boat	0	0	0	0	0	1	no	no
63	14	A	REMOVED	20	Boat	0	0	0	0	0	1	yes	no
64	14	D	REMOVED	25	Boat	0	0	1	0	0	1	no	no
65	14	E	REMOVED	45	Boat	0	0	6	0	0	1	no	no
66	14	A	REMOVED	4	NA	NA	0	0	0	0	1	no	no
67	15	A	REMOVED	60	By foot	NA	NA	NA	0	NA	NA	yes	yes
68	15	A	REMOVED	30	By foot	NA	0	0	0	0	1	yes	no
69	15	B	REMOVED	30	Boat	0	0	0	0	0	1	no	no
70	15	C	REMOVED	30	Boat	0	0	0	0	1	1	no	no
71	15	B	REMOVED	30	By foot	NA	0	0	0	0	1	no	no
72	15	A	REMOVED	7	NA	NA	NA	NA	0	NA	NA	yes	yes
73	16	A	REMOVED	40	Boat	0	0	0	0	0	1	yes	no
74	16	B	REMOVED	15	Boat	0	0	0	0	0	1	no	no
75	16	C	REMOVED	20	By foot	NA	0	0	0	0	1	no	no
76	16	A	REMOVED	30	By foot	NA	0	0	0	0	1	yes	no
77	16	A	REMOVED	1	By foot	NA	NA	NA	0	NA	NA	yes	yes
78	17	A	REMOVED	35	Boat	0	NA	NA	0	NA	NA	yes	yes
79	17	B	REMOVED	30	Boat	0	0	0	0	0	1	no	no
80	17	C	REMOVED	30	Boat	0	0	0	0	0	1	no	no
81	17	A	REMOVED	45	By foot	NA	0	0	0	0	1	yes	no
82	17	D	REMOVED	45	Boat	0	0	0	0	0	1	no	no
83	17	E	REMOVED	50	NA	NA	0	0	0	0	1	no	no
84	18	A	REMOVED	25	By foot	NA	NA	NA	0	NA	NA	yes	yes
85	18	A	REMOVED	15	Boat	0	0	0	0	0	0	yes	no
86	18	D	REMOVED	12	888	NA	0	0	0	0	0	no	no
87	18	G	REMOVED	12	Boat	0	0	0	0	0	0	no	no
88	18	B	REMOVED	20	Boat	0	0	0	0	0	1	no	no
89	18	C	REMOVED	20	Boat	0	0	0	0	0	0	no	no
90	18	F	REMOVED	15	Boat	0	0	0	0	0	0	no	no
91	18	E	REMOVED	60	NA	NA	1	4	0	0	1	no	no
92	19	A	REMOVED	20	By foot	NA	NA	NA	0	NA	NA	yes	yes
93	19	A	REMOVED	30	By foot	NA	0	0	0	0	0	yes	no
94	19	D	REMOVED	30	Boat	1	0	0	0	0	0	no	no
95	19	B	REMOVED	45	Boat	1	0	5	0	0	1	no	no
96	19	C	REMOVED	30	Boat	1	0	0	0	0	1	no	no
97	19	A	REMOVED	30	By foot	NA	0	0	0	0	0	yes	no
98	19	D	REMOVED	30	Boat	1	0	0	0	0	0	no	no
99	19	B	REMOVED	45	Boat	1	0	5	0	0	1	no	no
100	19	C	REMOVED	30	Boat	1	0	0	0	0	1	no	no
101	19	A	REMOVED	30	By foot	NA	0	0	0	0	0	yes	no
102	19	D	REMOVED	30	Boat	1	0	0	0	0	0	no	no
103	19	B	REMOVED	45	Boat	1	0	5	0	0	1	no	no
104	19	C	REMOVED	10	NA	NA	0	0	0	0	1	no	no
105	20	A	REMOVED	25	Boat	0	NA	NA	0	NA	NA	yes	yes
106	20	B	REMOVED	30	Boat	0	0	1	0	0	1	no	no
107	20	A	REMOVED	30	Boat	0	0	15	0	0	1	yes	no
108	20	D	REMOVED	20	Boat	0	0	10	0	0	0	no	no
109	20	B	REMOVED	20	Boat	0	0	1	0	0	1	no	no
110	20	A	REMOVED	20	Boat	0	1	0	0	0	1	yes	no
111	20	G	REMOVED	10	NA	NA	0	0	0	0	0	no	no
112	21	A	REMOVED	30	By foot	NA	NA	NA	0	NA	NA	yes	yes
113	21	A	REMOVED	13	Boat	0	0	13	0	0	1	yes	no
114	21	B	REMOVED	10	Boat	0	0	10	0	0	1	no	no
115	21	C	REMOVED	12	Boat	0	0	12	0	0	1	no	no
116	21	D	REMOVED	12	Boat	0	0	12	0	1	1	no	no
117	21	E	REMOVED	12	Boat	0	0	12	0	0	1	no	no
118	21	F	REMOVED	12	Boat	0	0	12	0	0	1	no	no
119	21	A	REMOVED	90	Boat	0	1	90	0	0	1	yes	no
120	21	D	REMOVED	12	Boat	0	0	12	0	1	1	no	no
121	21	C	REMOVED	10	Boat	0	0	10	0	0	1	no	no
122	21	F	REMOVED	12	Boat	0	0	12	0	0	1	no	no
123	21	B	REMOVED	15	Boat	0	0	15	0	0	1	no	no
124	21	A	REMOVED	60	Boat	0	1	60	0	0	1	yes	no
125	21	G	REMOVED	12	Boat	NA	0	12	0	0	1	no	no
126	21	H	REMOVED	10	NA	NA	1	10	0	0	1	no	no
127	22	A	REMOVED	45	By foot	NA	NA	NA	0	NA	NA	yes	yes
128	22	A	REMOVED	25	Boat	0	0	0	0	0	1	yes	no
129	22	B	REMOVED	30	Boat	0	0	0	0	0	1	no	no
130	22	C	REMOVED	40	Boat	0	0	0	0	0	1	no	no
131	22	D	REMOVED	30	Boat	0	0	2	0	1	1	no	no
132	22	A	REMOVED	20	Boat	0	0	0	0	0	1	yes	no
133	22	B	REMOVED	20	Boat	0	0	0	0	0	1	no	no
134	22	C	REMOVED	30	Boat	0	0	0	0	0	1	no	no
135	22	D	REMOVED	30	Boat	0	0	2	0	1	1	no	no
136	22	A	REMOVED	4	NA	NA	0	0	0	0	1	yes	no
137	23	C	REMOVED	30	Boat	0	NA	NA	0	NA	NA	yes	yes
138	23	A	REMOVED	30	Boat	0	0	0	0	0	1	no	no
139	23	B	REMOVED	15	NA	NA	0	7	0	0	1	no	no
140	24	A	REMOVED	25	By foot	NA	NA	NA	0	NA	NA	yes	yes
141	24	A	REMOVED	20	By foot	NA	0	8	0	0	1	yes	no
142	24	G	REMOVED	30	Boat	0	0	12	0	0	1	no	no
143	24	B	REMOVED	30	Boat	0	0	12	0	0	0	no	no
144	24	C	REMOVED	50	Boat	0	0	20	0	0	0	no	no
145	24	D	REMOVED	3	Boat	0	1	1	0	0	0	no	no
146	24	E	REMOVED	45	Boat	0	1	18	0	1	0	no	no
147	24	F	REMOVED	30	Boat	0	0	12	0	0	0	no	no
148	24	A	REMOVED	15	NA	NA	0	6	0	0	1	yes	no
149	25	A	REMOVED	30	Boat	0	0	30	0	0	1	yes	no
150	25	B	REMOVED	20	Boat	0	0	0	0	0	1	no	no
151	25	C	REMOVED	20	Boat	0	0	5	0	1	1	no	no
152	25	D	REMOVED	20	By foot	NA	0	5	0	0	1	no	no
153	25	A	REMOVED	30	NA	NA	0	30	0	0	1	no	no
154	26	A	REMOVED	10	Boat	0	0	0	0	0	0	yes	no
155	26	B	REMOVED	120	Boat	0	0	48	0	1	1	no	no
156	26	C	REMOVED	15	NA	NA	0	1	0	0	0	no	no
157	27	A	REMOVED	15	By foot	NA	NA	NA	0	NA	NA	yes	yes
158	27	A	REMOVED	120	Boat	0	0	0	0	888	888	yes	no
159	27	B	REMOVED	15	Boat	0	0	0	0	888	888	no	no
160	27	C	REMOVED	15	Boat	0	0	0	0	888	888	no	no
161	27	D	REMOVED	10	NA	NA	0	0	0	888	888	no	no
162	28	A	REMOVED	45	Boat	0	0	1	0	0	0	no	no
163	28	B	REMOVED	15	NA	NA	1	15	0	0	1	yes	no
164	29	A	REMOVED	20	Boat	0	NA	NA	0	NA	NA	yes	yes
165	29	B	REMOVED	30	Truck	0	0	15	0	1	1	no	no
166	29	A	REMOVED	54	Truck	0	1	27	0	0	1	yes	no
167	29	D	REMOVED	1	NA	NA	0	0	0	888	888	no	no
168	30	A	REMOVED	45	By foot	NA	0	3	0	0	1	no	no
169	30	B	REMOVED	52	Truck	0	1	26	0	0	1	yes	no
170	31	A	REMOVED	20	Boat	0	0	0	0	1	0	no	no
171	31	B	REMOVED	20	By foot	NA	1	20	0	0	1	yes	no
172	31	C	REMOVED	20	Truck	0	0	0	0	0	1	no	no
173	31	D	REMOVED	25	Truck	0	0	0	0	0	0	no	no
174	31	E	REMOVED	25	Truck	0	0	0	0	0	0	no	no
175	31	B	REMOVED	20	NA	NA	1	20	0	0	1	yes	no
176	32	C	REMOVED	30	Truck	0	NA	NA	0	NA	NA	yes	yes
177	32	A	REMOVED	45	Truck	0	0	45	0	1	1	no	no
178	32	B	REMOVED	45	Truck	0	0	45	0	0	1	no	no
179	32	C	REMOVED	60	Truck	0	0	60	0	1	1	yes	no
180	32	A	REMOVED	30	Truck	0	0	30	0	1	1	no	no
181	32	B	REMOVED	15	NA	NA	0	15	0	0	1	no	no
182	33	A	REMOVED	25	By foot	NA	NA	NA	0	NA	NA	yes	yes
183	33	A	REMOVED	30	Boat	0	0	0	0	0	0	yes	no
184	33	B	REMOVED	30	Boat	0	0	2	0	0	1	no	no
185	33	C	REMOVED	45	Boat	0	0	0	0	1	0	no	no
186	33	A	REMOVED	30	Boat	0	0	0	0	0	0	yes	no
187	33	C	REMOVED	60	Boat	0	0	0	0	1	0	no	no
188	33	D	REMOVED	20	Boat	0	0	0	0	1	0	no	no
189	33	E	REMOVED	25	Truck	0	0	0	0	0	1	no	no
190	33	F	REMOVED	1	NA	NA	0	0	0	0	1	no	no
191	34	B	REMOVED	30	By foot	NA	0	15	0	1	0	no	no
192	34	C	REMOVED	15	Truck	0	0	0	0	1	0	no	no
193	34	A	REMOVED	30	By foot	NA	1	0	0	0	1	yes	no
194	34	D	REMOVED	30	Truck	0	1	0	0	0	1	no	no
195	34	B	REMOVED	30	By foot	NA	0	15	0	1	0	no	no
196	34	C	REMOVED	15	Truck	0	0	0	0	1	0	no	no
197	34	A	REMOVED	30	NA	NA	1	0	0	0	1	yes	no
198	35	A	REMOVED	15	Boat	0	1	0	0	0	0	no	no
199	35	B	REMOVED	60	Boat	0	0	0	0	1	1	no	no
200	35	C	REMOVED	45	Boat	0	0	0	0	0	0	yes	no
201	35	D	REMOVED	60	Boat	0	0	0	0	0	0	no	no
202	35	A	REMOVED	5	NA	NA	1	0	0	0	0	no	no
203	36	A	REMOVED	23	By foot	NA	NA	NA	0	NA	NA	yes	yes
204	36	A	REMOVED	30	Boat	0	0	6	0	0	1	yes	no
205	36	B	REMOVED	40	Boat	0	0	0	0	0	0	no	no
206	36	C	REMOVED	75	Boat	0	0	0	0	0	0	no	no
207	36	D	REMOVED	45	Boat	0	0	0	0	1	1	no	no
208	36	E	REMOVED	14	NA	NA	0	0	0	0	0	no	no
209	37	A	REMOVED	30	By foot	NA	NA	NA	0	NA	NA	yes	yes
210	37	A	REMOVED	20	Truck	0	0	1	0	0	1	yes	no
211	37	B	REMOVED	20	Truck	0	0	0	0	0	1	no	no
212	37	A	REMOVED	30	By foot	NA	NA	NA	0	NA	NA	yes	yes
213	37	A	REMOVED	30	By foot	NA	0	1	0	0	1	yes	no
214	37	A	REMOVED	20	Truck	0	NA	NA	0	NA	NA	yes	yes
215	37	B	REMOVED	20	NA	NA	0	0	0	0	1	no	no
216	38	A	REMOVED	15	By foot	NA	0	15	0	0	1	no	no
217	38	C	REMOVED	15	By foot	NA	0	15	0	0	1	yes	no
218	38	D	REMOVED	15	Truck	0	0	15	0	0	1	no	no
219	38	E	REMOVED	15	Truck	0	0	15	0	0	1	no	no
220	38	B	REMOVED	30	Truck	0	0	0	0	1	1	no	no
221	38	A	REMOVED	20	By foot	NA	0	20	0	0	1	no	no
222	38	C	REMOVED	13	NA	NA	0	13	0	0	1	yes	no
223	39	A	REMOVED	30	By foot	NA	NA	NA	0	NA	NA	yes	yes
224	39	A	REMOVED	60	missing	NA	0	0	0	0	1	yes	no
225	39	B	REMOVED	30	missing	NA	0	0	0	0	1	no	no
226	39	C	REMOVED	30	missing	NA	0	0	0	0	1	no	no
227	39	D	REMOVED	30	missing	NA	0	0	0	0	1	no	no
228	39	E	REMOVED	30	missing	NA	0	0	0	0	1	no	no
229	39	H	REMOVED	30	missing	NA	0	0	0	0	1	no	no
230	39	F	REMOVED	30	missing	NA	0	0	0	0	1	no	no
231	39	G	REMOVED	10	NA	NA	0	0	0	0	1	no	no
232	40	C	REMOVED	30	Truck	0	NA	NA	0	NA	NA	yes	yes
233	40	A	REMOVED	30	Truck	0	0	0	0	0	1	no	no
234	40	B	REMOVED	60	Truck	0	0	12	0	0	1	no	no
235	40	C	REMOVED	30	Truck	0	0	0	0	0	1	yes	no
236	40	A	REMOVED	20	Boat	1	0	0	0	0	1	no	no
237	40	D	REMOVED	25	Boat	1	0	0	0	1	0	no	no
238	40	B	REMOVED	25	NA	NA	0	0	0	0	1	no	no
239	41	A	REMOVED	20	By foot	NA	NA	NA	0	NA	NA	yes	yes
240	41	B	REMOVED	225	Boat	0	1	64	0	1	1	no	no
241	41	C	REMOVED	10	Boat	0	0	0	0	1	1	no	no
242	41	D	REMOVED	15	Boat	0	0	0	0	1	1	no	no
243	41	A	REMOVED	10	NA	NA	1	3	0	1	1	yes	no
244	42	A	REMOVED	35	By foot	NA	NA	NA	0	NA	NA	yes	yes
245	42	A	REMOVED	60	By foot	NA	888	3	0	1	1	yes	no
246	42	B	REMOVED	90	By foot	NA	0	0	0	1	1	no	no
247	42	A	REMOVED	30	NA	NA	NA	NA	0	NA	NA	yes	yes
248	43	A	REMOVED	30	By foot	NA	NA	NA	0	NA	NA	yes	yes
249	43	A	REMOVED	150	By foot	NA	0	0	0	0	1	yes	no
250	43	B	REMOVED	30	Boat	0	0	0	0	0	1	no	no
251	43	C	REMOVED	30	Boat	0	0	4	0	0	1	no	no
252	43	D	REMOVED	60	Boat	0	0	0	0	0	1	no	no
253	43	A	REMOVED	30	By foot	NA	NA	NA	0	NA	NA	yes	yes
254	43	A	REMOVED	75	By foot	NA	0	0	0	0	1	yes	no
255	43	E	REMOVED	69	By foot	NA	NA	NA	0	NA	NA	no	yes
256	44	B	REMOVED	45	Boat	0	0	2	0	1	1	no	no
257	44	C	REMOVED	30	Boat	0	0	2	0	0	1	yes	no
258	44	A	REMOVED	35	Boat	0	0	0	0	1	1	no	no
259	44	B	REMOVED	10	NA	NA	0	2	0	1	1	no	no
