# Supplementary material for: Movement and contact patterns of long-distance free-grazing ducks and avian influenza persistence in Vietnam
Source: PLoS One. 2017 Jun 20;12(6):e0178241. doi: 10.1371/journal.pone.0178241 (PMC5478089; doi:10.1371/journal.pone.0178241)
Supplement: S6 File — (TXT) [file pone.0178241.s006.txt]

ID	location	household_size	rank_rice	rank_other_crops	rank_chicken	rank_ducks	rank_geese	rank_pigs	rank_fish	rank_bovidae	rank_other	other_production	rank_rent_fields	importance_let_fields	surface_rice_C2	surface_rice_C3	rent_C2	rent_C3	income_rice_year	charity	frequency_rent	frequency_direct_contact	frequency_multiple_use
P10-1	REMOVED	4	1	0	4	5	6	0	0	2	0	NA	3	Not important	0	17	NA	27.5	missing	no	after each harvest	Never	Never
P10-2	REMOVED	4	1	0	0	0	0	0	0	2	4	middleman field rental	3	Not important	0	30	NA	40	missing	no	after each harvest	I don't know	Never
P10-3	REMOVED	6	1	0	4	5	0	0	0	0	2	rent and drive harvesters	3	Important	0	100	NA	50	missing	no	after each harvest	Very often	Sometimes
P1-1	REMOVED	5	1	5	0	0	0	0	2	0	4	labour work	3	Important	10	0	50	NA	3,000,000	no	after each harvest	Sometimes	Very often
P1-2	REMOVED	3	4	5	0	0	0	0	0	1	2	labour work	3	Important	30	0	50	NA	missing	no	after each harvest	Never	Very often
P2-1	REMOVED	4	1	0	0	0	0	0	0	0	3	one household member is a civil servant	2	Important	0	100	NA	50	6,000,000	no	after each harvest	Never	Never
P2-2	REMOVED	3	2	1	0	0	0	0	0	0	0	NA	3	Not important	0	17	NA	30	missing	yes always	after each harvest	I don't know	Sometimes
P2-3	REMOVED	4	1	0	5	0	0	4	0	0	2	duck transportation	3	Important	35	25	60	60	3,000,000	no	after each harvest	Sometimes	Sometimes
P3-1	REMOVED	7	1	4	0	0	0	0	0	0	2	owns and rents a harvester	3	Not important	10	20	30	30	3,000,000	no	after most harvests	I don't know	Never
P3-2	REMOVED	6	1	3	3	0	0	0	0	0	0	NA	2	Important	40	10	95	30	3,000,000	no	after most harvests	Never	Sometimes
P4-1	REMOVED	4	1	4	0	0	0	0	0	0	2	grocery shop	3	Not important	18	22	50	30	4,000,000	yes always	after each harvest	Never	Sometimes
P4-2	REMOVED	6	1	2	0	0	0	0	4	0	3	civil servant	5	Not important	0	80	NA	20	8,000,000	yes always	after each harvest	Sometimes	Never
P5-1	REMOVED	8	1	0	4	0	0	0	0	0	2	one household member is a teacher	3	Not important	0	35	NA	30	missing	yes always	after each harvest	Very often	Very often
P5-2	REMOVED	7	1	0	0	0	0	0	0	0	2	owns and rents harvesters	3	Not important	0	80	NA	35	missing	yes always	after each harvest	Sometimes	Never
P6-1	REMOVED	5	1	0	0	0	0	0	0	0	2	middleman field rental	3	Not important	0	50	NA	15	8,000,000	yes always	after each harvest	Sometimes	Never
P6-2	REMOVED	5	1	0	3	0	0	0	0	0	2	middleman field rental	4	Not important	0	10	NA	15	8,000,000	yes always	after each harvest	Very often	Very often
P6-3	REMOVED	4	1	0	0	0	0	0	0	0	2	grocery shop, one household member is a teacher	3	Not important	30	10	25	25	3,000,000	no	after each harvest	I don't know	I don't know
P7-1	REMOVED	2	1	4	0	0	0	0	0	0	2	water pumping service for farmers	3	Not important	0	50	NA	15	missing	yes always	after each harvest	Very often	I don't know
P7-2	REMOVED	3	1	0	0	0	0	0	0	0	0	NA	2	Not important	0	30	NA	25	missing	yes always	after each harvest	Very often	I don't know
P8-1	REMOVED	4	1	2	5	3	5	0	0	0	0	NA	3	Not important	20	0	65	NA	4,000,000	no	after most harvests	Very often	Very often
P8-2	REMOVED	9	1	0	4	0	4	0	0	2	0	NA	3	Important	80	7	75	50	5,000,000	no	after each harvest	Sometimes	Sometimes
P9-1	REMOVED	4	1	0	0	4	0	0	0	0	2	grocery shop	3	Important	60	0	55	NA	missing	no	after each harvest	Sometimes	Sometimes
P9-2	REMOVED	4	1	0	0	0	0	0	0	0	2	agriculture supply shop	3	Not important	0	140	57.5	NA	missing	no	after each harvest	Very often	Never
																						0.736842105	0.631578947
																						74%	63%
