# Supplementary material for: Movement and contact patterns of long-distance free-grazing ducks and avian influenza persistence in Vietnam
Source: PLoS One. 2017 Jun 20;12(6):e0178241. doi: 10.1371/journal.pone.0178241 (PMC5478089; doi:10.1371/journal.pone.0178241)
Supplement: S7 File — (TXT) [file pone.0178241.s007.txt]

ID	location	sampled	A_positive_pools	household_size	rank_rice	rank_other_crops	rank_chicken	rank_ducks	rank_geese	rank_pigs	rank_fish	rank_bovidae	rank_other	other_production	rank_transport	importance_transport	surface_rice_cong	n_trucks	n_boats	n_worked_days_high	n_journeys_day_high	n_worked_days_low	n_journeys_day_low	capacity_vehicle_1	capacity_vehicle_2	prop_with_several_flocks	frequency_cleaning	disinfection	frequency_disinfection	disinfectant	vehicle_other_uses
T1-1	REMOVED	no	NA	6	3	0	4	0	0	0	0	1	0	NA	2	Important	NA	0	1	20	1	0	0	1000	NA	0	every 2-3 journeys	no	NA	NA	no
T11-1	REMOVED	yes	3	4	0	0	0	0	0	0	0	0	2	grocery shop	1	Very important	0	2	0	28.5	2.5	20	2.5	2000	1500	0.1	every month	no	NA	NA	yes transport ducks to slaughterhouses
T11-2	REMOVED	yes	0	4	0	0	0	0	0	0	0	0	2	joss paper trade	1	Very important	0	1	0	15.5	3.5	2.5	1	1500	NA	0.1	every day	no	NA	NA	yes transport ducks to slaughterhouses
T1-2	REMOVED	yes	0	4	3	0	0	1	0	0	0	0	0	NA	2	Important	NA	0	1	30	2	5.5	1	2500	NA	0.25	every journey	no	NA	NA	no
T2-1	REMOVED	no	NA	4	2	4	5	0	0	0	0	0	3	labour work	1	Very important	6	0	1	15	2	4	1	4500	NA	0.35	every journey	yes	every other month	Navetcocide	yes transport ducklings from hatcheries
T2-2	REMOVED	no	NA	4	0	0	0	0	0	0	0	0	0	NA	1	Very important	0	0	1	30	2	2	1	7000	NA	0.25	every year	no	NA	NA	no
T2-3	REMOVED	no	NA	4	0	0	0	0	0	0	0	0	2	grocery shop	1	Very important	0	0	1	30	1.5	3	1	7000	NA	0.25	every year	no	NA	NA	no
T2-4	REMOVED	yes	0	4	1	0	5	0	0	4	0	0	3	rice paddy rental	2	Very important	NA	0	1	18	1	12	1	2500	NA	0.8	every year	yes	every other month	Navetcocide	no
T2-5	REMOVED	yes	0	5	0	0	3	2	0	0	0	0	0	NA	1	Very important	0	0	1	25	2.5	25	2.5	2700	NA	0.3	every 6 months	no	NA	NA	no
T2-6	REMOVED	yes	0	5	2	0	3	0	0	0	0	0	0	NA	1	Very important	6	0	1	20	2.5	15	1.5	4700	NA	0.2	every 6 months	no	NA	NA	no
T3-1	REMOVED	no	NA	4	0	3	0	0	0	0	0	0	2	grocery shop	1	Very important	0	0	1	10	1	4	1	2000	NA	0.5	every 5-10 journeys	no	NA	NA	no
T3-2	REMOVED	yes	0	4	0	0	1	0	0	0	0	0	0	NA	1	Very important	0	0	1	12.5	1.6	10	1	3000	NA	0.55	every 2-4 months	no	NA	NA	no
T7-1	REMOVED	no	NA	8	2	0	0	1	0	5	0	4	0	NA	3	Important	20	0	1	2.5	1	5.5	1	2700	NA	0.3	every journey	yes	after each journey	Navetcocide	no
T7-2	REMOVED	yes	2	4	0	0	0	2	0	0	0	0	0	NA	1	Very important	0	2	0	30	6	30	2.5	1500	1300	0.15	every day	no	NA	NA	yes transport ducks to slaughterhouses
T8-1	REMOVED	yes	0	5	0	0	2	0	0	0	0	0	0	NA	1	Very important	0	0	1	30	2	10	1	3000	NA	0.6	never	no	NA	NA	no
T8-2	REMOVED	yes	0	6	0	0	0	0	0	0	0	0	0	NA	1	Very important	0	0	1	30	1	4	1	2000	NA	0.3	every 6 months	no	NA	NA	no
T9-1	REMOVED	no	NA	6	0	0	0	0	0	0	0	0	0	NA	1	Very important	0	0	1	20	1	10	1	6000	NA	missing	every 6-12 months	no	NA	NA	no
